# Supplementary material for: Phototherapeutic Induction of Immunogenic Cell Death and CD8+ T Cell-Granzyme B Mediated Cytolysis in Human Lung Cancer Cells and Organoids
Source: Cancers (Basel). 2022 Aug 25;14(17):4119. doi: 10.3390/cancers14174119 (PMC9454585; doi:10.3390/cancers14174119)
Supplement: Supplementary file 1 [file cancers-14-04119-s001.zip]

Archive with 1 entries (1 files):
- cancers-1782902-supplementary.pdf
